# Supplementary material for: Neoplastic lesions in domestic pigs detected at slaughter: literature review and a 20-year review (1998–2018) of carcass inspection in Catalonia
Source: Porcine Health Manag. 2021 Apr 7;7:30. doi: 10.1186/s40813-021-00207-0 (PMC8025367; doi:10.1186/s40813-021-00207-0)
Supplement: Supplementary file 1 — Additional file 1 Summary of the systematic literature review of the domestic pig (Sus scrofa domesticus) neoplasms reported between 1956 and 2021. Miniature breeds not included. NA = Not Available; d = days; m = months; w = weeks; y = years; F=Female; M = Male. [file 40813_2021_207_MOESM1_ESM.xlsx]

## Sheet: Reported Tumors Slaughter Pig
STUDY/REFERENCE	AGE (w/m/y)	SEX	Nº animals	BREED	AFFECTED ORGANS/TISSUE (PRIMARY)	METASTASES	TUMOR TYPE	TYPE OF REPORT
Plummer P.J.G. (1956)	NA	NA	1	NA	Lung	None	Bronchogenic carcinoma	Survey (5-year period)			NA (Not Available)
			1		Liver	Lung	Hepatocellular carcinoma				d (days)
			1		Orbit	Parotid gland, lung	Squamous cell carcinoma				m (months)
			7		Kidney	None	Hypernephroma (1) / nephroblastoma (6)				w (weeks)
			1		Skin	None	Wart (verruca)				y (years)
			2		Lung, spleen	Lymph node, liver	Fibrosarcoma				F (Female)
			1		Generalized	Generalized	Giant cell carcinoma				M (Male)
			13		Lymph node	Liver, kidney, heart, mammary gland	Multicentric lymphoma
			1		Lymph node	Abdominal viscera	Reticulum cell sarcoma
Brandly P.J. and Migaki G. (1963)	NA	NA	187	NA	Skin, gastrointestinal tract, peritoneal and pleural cavities, lung, urinary bladder, female and male genital tracts, skeletal muscle, adrenal gland, hemic and lymphoid system, central nervous system	NA	Malignant (118): melanoma (1), fibrosarcoma (2), hemangiosarcoma (1), chondrosarcoma (1), nephroblastoma (1), adrenocortical carcinoma (1), malignant lymphoma (67), malignant myeloma (1), chronic granulomatous disease (38), undifferentiated carcinoma (4)	Survey (8 year-period)
							Benign (69): melanoma (4), adnexal adenoma (1), hepatoma (7), mesothelioma (3), fibroma (1), nephroblastoma (42), granulosa cell tumor (2), thymoma (1), hemangioma (5), leiomyoma (1), neurofibroma-neurilemmoma (3)
Anderson L.J. and Jarrett W.F.H. (1967)	3- 6 m	NA	54	NA	Various	Various	Lymphoma (57 multicentric lymphoma; 35 thymic lymphoma)	Survey (1 year-period)
	Over 6 m	NA	38
Anderson L.J. and Sandinson A.T. (1967)	NA	NA	14	NA	NA	Lung	Secondary lung tumors (lymphoma, ovarian carcinoma)	Survey (1 year-period)
Anderson L.J. and Sandinson A. T. (1968)	< 6 m and > 6 m	NA	6	NA	Liver (primary)	NA	Hepatocellular carcinoma (2), gallblader carcinoma (1), hemangioendothelioma (1)	Survey (1 year-period)
			46	NA	Liver (secondary)	NA	Lymphoma
Sandinson A.T. and Anderson L.J. (1968)	5-9 m	NA	10	NA	Kidney (Primary)	NA	Nephroblastoma	Survey (1 year-period)
	1-2 y	NA	2
	Adult	NA	1
	Over 3 y	1 F and 1 M	2				Renal tubular carcinoma
	Adult	F	1				Fibrosarcoma
	NA	NA	32	NA	Kidney (Secondary)	NA	Lymphoma
	NA	NA	1				Follicular lymphoma
	NA	NA	1				Ovarian carcinoma
	NA	NA	1				Lipid reticulosis
Sandinson A.T. and Anderson L.J. (1968) (b)	6 m	M	1	NA	Adrenal gland	None	Adrenal adenoma	Survey (1 year-period)
	2-3 y	F	1		Adrenal gland	None	Pheochromocytoma
	NA	F	1		Pancreas	Liver	Islet-cell carcinoma
Anderson L.J. and Sandinson A.T. (1969)	< 6 m	F and M	6	Various	Sublumbar connective tissue, renal capsule, ovary, uterus, liver, pinna of one ear	Spinal canal	Renal capsular fibroma (1), sublumbar fibrosarcoma (1), hepatic hemangioendothelioma (1), hemangioma (pinna) (1), uterine leiomyosarcoma (1), ovarian leiomyoma (1)	Survey (1 year-period)
Anderson L.J. and Sandinson A.T. (1969) (b)	1.5 y	F	1	Large white	Ovary	None	Leiomyoma	Survey (1 year-period)
	3 y	F	1	Essex		Peritoneum, abdominal lymph nodes, liver, spleen, kidney	Granulosa-cell tumor
	5 y and 6 m	F	2	Large white and Landrace		Lung (in one case)	Papillary serous cystadenocarcinoma
	4 y	F	1	Large white	Uterus	None	Leiomyosarcoma
	5 m	F	1	NA		None	Adenomyoma
Omar A.R. (1969)	5 m	F	1	NA	Heart	None	Congenital cardiac rhabdomyoma	Case report
Sandinson A.T. and Anderson L.J. (1969)	3- 6 m	NA	25	NA	Thymus	Lymph nodes, liver, spleen, kidney, lung	Thymic lymphoma	Survey (1 year-period)
	Over 6 m	NA	10	NA
Migaki G. and Langheinrich K.A. (1970)	8 m	F	1	NA	Skin nodules	None	Mast cell tumor	Case report
Werdin R. (1976)	3 y	F	1	Chester White-Hampshire-Duroc	Uterus	None	Uterine carcinoma	Case report
Thirloway L. Et al (1977) (abstract)	NA	M	1	Duroc	Skin	Lymph nodes	Melanoma	Case report
Vítovec J. Et al (1977)	NA	F	1	NA	Kidney, left	Kidney, right	Transitional (urothelial) cell carcinoma with squamous metaplasia	Survey
Fisher L.F. And Olander H.J. (1978)	3 m to 2 y	5 F, 2 M and 1 NA	8	Yorkshire, Poland China, Duroc, Cross-breed (x3), NA (x1)	Various	NA	Lymphoma	Study, retrospective (11 year-period)
	NA	NA	1	NA	Various	NA	Granulocytic sarcoma
	2 w to 5 y	2 F, 3 M and 2 NA	7	Cross-breed (x2), Duroc (x5)	Various (x1), cutaneous (x6)	Various (x1)	Melanoma
	3 m and 5 y	2 M	2	Cross-breed and Yorkshire	Cutaneous and testicular	NA	Hemangiosarcoma
	6 m, 5 y and NA	1 F, 1 M and 1 NA	3	Yorkshire, Chester White and NA	Cutaneous (x2) and meningeal	NA	Hemangioma
	1 w, 9 m and NA	1 M and 2 NA	3	Duroc, Cross-breed, and NA	Penile, oral and cutaneous	NA	Papilloma
	8 m and NA	1 F and 1 NA	2	Cross-breed and NA	Renal	NA	Nephroblastoma
	6 m	F	1	Yorkshire	Cerebral	NA	Glioblastoma
	6 m	M	1	Hampshire	Oral cavity	NA	Ameloblastoma
	6 m	NA	1	NA	Mesenteric	NA	Lipoma
	NA	NA	1	Poland China	Tracheal	NA	Chondroma
	2 y	F	1	Cross-breed	Pyloric	NA	Leiomyoma
Rosendal S. (1979)	3 y	F	1	Yorkshire-Hampshire cross	Oral cavity	NA	Osteoma	Case report
Bastiaello S.S. (1983) (abstract)	NA	NA	24	NA	NA	NA	Lymphoma, multicentric (13), cutaneous squamous cell carcinoma (5), nephroblastoma (2), NA (4)	Survey (40 year-period)
Hsu F.S. (1983)	2 to 8 y	F	18	1 purebreed and 17 crossbreed	Ovary	None	Ovarian hemangioma	Study
Akkerman J.P.W.M. And van Beusekom W.J. (1984)	Adult sows (mean parity 6.8)	F	11	Cross-breed	Uterus	None	Leiomyoma (7), fibroma (3), cyst-adenoma (1)	Study
			1		Cervix/Vagina	None	Fibroma
Kadota K. Et al (1984)	Over 2 y	F	1	Landrace	Bone marrow	Spleen, lymph node, liver, ovary, kidney, pancreas, uterus, mammary gland	Myeloid leukemia	Case report
Hayashi M. Et al (1986)	Juvenile and adults	M and F	74	Cross-breed, Hampshire, Landrace, Duroc	Kidney	In 2 cases (nephroblastic type) to lung, liver and mesenteric lymph nodes	Nephroblastoma (nephroblastic, epithelial, mesenchymal, miscellaneous)	Study (5-year period)
Hayashi M. Et al (1988)	5 to 60 m (1/3 < 1y)	M and F	36	Hampshire cross, Duroc cross, Cross-breed	Lymph nodes, heart, liver, kidney, small intestine, thymus	Various	Lymphoma, multicentric	Study (9 year-period)
Tanimoto T. Et al (1988)	6 m	NA	1	NA	Spleen	Liver, kidney	Malignant fibrous histiocytoma	Case report
Hashimoto N. Et al (1989) (abstract)	3 y	F	1	Landrace	Ovary	Diaphragm, heart	Malignant luteoma	Case report
Bundza A. and Feltmate T.E. (1990)	NA	144 M, 25 F, 51 NA	220	Cross-breed	Skin (176 samples)	Lymph nodes (214 samples)	Benign melanoma (2) , Regressing melanoma (174)	Study
Mabara S. Et al (1990)	6 m	M	1	Landrace-Large White Yorkshire cross-breed	Testis	Various (right plexus pampiniformis, left ductus deferens, left tunica albuginea, liver, spleen, kidneys, diaphragm)	Malignant sertoli and Leydig cell tumor	Case report
Musonda M.M. Et al (1990)	3 y	F	1	Landrace	Mammary gland	Lung	Mammary carcinoma	Case report
Ohfuji S. Et al (1992)	3 y	F	1	Landrace	Liver	NA	Hepatocholangioadenoma	Case report
Tanimoto T. And Ohtsuki Y. (1993)	6 m	F	1	Cross-breed	Skin	None	Cutaneous plexiform Schwannoma	Case report
Turnquist S.E. And Miller R.B. (1993)	2.5 m	M	1	Purebreed Hampshire	Intracranial mass	None	Intracranial ossifying lipoma	Case report
Vas J.H. Et al (1993)	6, 8, 4, 4, 20 w	NA	5	NA	Skin nodules	None	Rhabdomyosarcoma	Study
Kadota K. Et al (1994)	2-3 y	F	1	Cross-breed	Spleen	None	Splenic hamartoblastoma	Case report
McEwen B.J.E. (1994)	5 d	NA	3	Red wattle cross	Heart	None	Congenital cardiac rhabdomyoma	Study (5 year-period)
	Stillborn	NA	4	Red wattle cross
	10 w	NA	1	Red wattle cross
	2 w	NA	1	Red wattle cross
	4 m	NA	1	Yorkshire x Landrace cross
Tanimoto T. Et al (1994)	NA	NA	11	NA	Ileum	Abdomen, leukemic change	Lymphoma	Study
Tanimoto T. and Ohtsuki Y. (1998)	6 m	F	1	Cross-breed	Lymph node	NA	Multicentric lymphoma (T-cell rich B- cell lymphoma)	Case report
Vítovec J. Et al (1999)	42 d	M	1	Large white x Landrace	Skin	None	Fibropapillomatosis	Case report
Bedenice D. Et al (2000)	10 y	F	1	Landrace	Uterus	Uterine wall, mesosalphinx, ovary, visceral and parietal pleura, liver	Endometrial carcinosarcoma	Case report
Kubota Y. Et al (2000)	7 m	F	1	Cross-breed	Diaphragmatic serosa	None	Myofibroblastic sarcoma	Case report
Seva J. Et al (2001)	140 d	F	1	Landrace x Large white x Duroc	Hard palate	None	Osteoblastic osteosarcoma	Case report
Pérez J. Et al (2002)	NA	NA	29	Iberian x Duroc	Skin	NA	Melanocytoma	Study
			2				Malignant melanoma
			23				Residual lesions
Jeong S.M. Et al (2003)	18 m	M	1	Duroc	Subcutaneous tissue	None	Fibrosarcoma	Case report
Aslop J. E. (2005)	19 w	M	3	Large White x Landrace x Duroc	Heart base mass	Mediastinal lymph nodes, liver	Lymphoma, multicentric	Study
	21 w	Gilt			Spleen	Pericardium, liver, kidney, duodenum, spiral colon
	6 m	Gilt			Lung	Hepatic lymph node
Grieco V. Et al (2006)	8-12 m	M	5	Cross-breed	Kidney	NA	Nephroblastoma	Study
Sipos W. Et al (2007)	6 m	M	1	Cross-breed	Skin	None	Fibroepithelial hamartoma	Case report
Williamson M.M. and Byrne A. (2007)	NA	NA	1	NA	Mandible	NA	Osteosarcoma	Case report
Martínez J. Et al (2011)	6 m	F	1	NA	Skin nodules	None	Mast cell tumor	Case report
Nishiyama S. Et al (2011)	4 m	NA	1	Cross-breed	Skin of head and back	None	Congenital cutaneous fibropapillomatosis	Case report
Ogihara K. Et al (2011)	70 d to >2 y	M and F	17	Cross-breed	Heart (auricles), small intestine, lymph nodes, spleen, liver, kidneys, lung, skeletal muscles, thymus	NA	Lymphoma, multicentric	Study
Murakami M. Et al (2011)	6 m	M	1	Landrace cross	Small intestine	None	Ganglioneuroma	Case report
Spitzbarth I. Et al (2011)	NA	F	1	NA	Meninges	Brain	Hemangiosarcoma	Case report
Brum S.J. Et al (2012)	5 y	F	1	Mixed-breed	Bone	Skeletal muscle, lymph node, kidney	Eosinophilic granulocytic sarcoma	Case report
Martínez J. Et al (2012)	2.5 y	F	1	NA	Adrenal	Lumbar lymph node, kidney	Malignant pheochromocytoma	Case report
de Brot S. Et al (2013)	2 y	F	1	Mixed-breed	Bone	None	Osteochondromatosis	Case report
Nishijo S. Et al (2013)	3 y	F	1	Cross-breed	Lymph node	Liver	Signet ring cell lymphoma	Case report
von Altrock A. Et al (2013) (abstract)	14 y	F	1	Landrace	Skin	None	Squamous cell carcinoma	Case report
Hélie P. Et al (2014)	2 w	M	1	Cross-breed	Skin	None	Congenital histiocytosis	Case report
Segawa R. Et al (2014)	NA	F	1	NA	Liver	None	Hepatocholangioadenoma	Case report / IHC study
Doria-Torra G. Et al (2015)	2.5 y	F	1	Mixed-breed	Perirrenal fat tissue	Kidney	Liposarcoma	Case report
Resende T.P. Et al (2015)	NA	F	1	NA	Lung	NA	Malignant peripheral nerve sheath tumor	Case report
von Altrock A. Et al (2015)	NA	NA	1	NA	Lymph nodes	Lymph nodes, bone marrow, tonsils, lung, spleen, liver, kidneys, urinary bladder, small and large intestine and meniges.	Multicentric T-cell lymphoma	Case report
Pereira P.R. Et al (2018)	5 m	M	1	NA	Heart	None	Cardiac rhabdomyoma	Case report
Stilwell J.M. And Rissi D.R. (2018)	7 y	F	1	Cross-breed	Thoracic limb	None	Malignant Peripheral nerve sheath tumor	Case report
Becker K. Et al (2019)	Juvenile	F	1	Cross-breed	Skin	None	Cutaneous pigmented neurofibroma	Case report
Soto-Domínguez A. Et al (2019)	6-7 w	F	1	Landrace	Cerebellum	None	Teratoma	Case report
