# Supplementary material for: Neoplastic lesions in domestic pigs detected at slaughter: literature review and a 20-year review (1998–2018) of carcass inspection in Catalonia
Source: Porcine Health Manag. 2021 Apr 7;7:30. doi: 10.1186/s40813-021-00207-0 (PMC8025367; doi:10.1186/s40813-021-00207-0)
Supplement: Supplementary file 2 — Additional file 2 SESC-SDPV cases summary including information about age, breed, sex, organ, gross findings, meat inspector suspicion and final diagnosis. NA = Not Available; N/A = Not applicable; Piglet = 1.5 to 3 months; Fattening = 4 months to 1 year; Adult (sow) = Breeding female; Adult (boar) = Breeding male; F=Female; M = Male; (+) = positive; (−) = negative; DLBCL = Diffuse large B-cell Lymphoma, unspecified; DLBCL-CB=Diffuse large B-cell Lymphoma - Centroblastic subtype; B-SLL = B-cell Small lymphocytic lymphoma; PTCL = Peripheral T-cell Lymphomas, unspecified; Null cell = Non-T non B; B-LBL = B-lymphoblastic leukemia; UC=Unclassified. [file 40813_2021_207_MOESM2_ESM.xlsx]

## Sheet: Neoplastic lesions
Case no.	Age group	Breed	Sex	Suspicion	FINAL DIAGNOSIS (as appeared in the pathology report)	Diagnosis (STANDARDIZED)	WHO classification	Organ	Gross description	Other technics
1	Adult (boar)	NA	M	NA	Lymphosarcoma	Lymphoma, unclassified	DLBCL	Liver, kidney	Liver, kidney: multifocal, 0.5-2 cm nodules, fleshy at cut section.	CD3 (-), CD20 (+)		NA (Not Available)
2	Adult (boar)	NA	M	Neoplastic process/Circovirus infection	Generalyzed lymphosarcoma	Multicentric lymphoma	DLBCL-CB	Lymph node and mass effacing superficial inguinal lymph nodes	Lymph nodes: multiple nodules. Mass: 12 x 10 cm, rounded, soft and pale.	CD3 (-), CD20 (+)		N/A (Not Applicable)
3	Fattening	NA	F	Neoplasia	Bilateral nephroblastoma	Nephroblastoma	N/A	Kidney	Kidney: 20 x 15 x 15 cm mass in the capsule and renal cortex. Solid, fleshy, whitish with central necrotic and hemhorragic areas.	NA		Piglet (1.5 to 3 months)
4	Adult (boar)	NA	M	Leukosis/Lymphoma	Lymphosarcoma	Multicentric lymphoma	DLBCL-CB	Kidney, liver, ovary, spleen, lymph node	Kidney, liver, ovary, spleen, lymph node: multiple whitish nodules.	CD3 (-), CD20 (+)		Fattening (4 months to 1 year)
5	Fattening	NA	F	Neoplasia	Multicentric lymphoma	Multicentric lymphoma	Null cell	Stomach, lymph nodes, liver, spleen, urinary bladder, intestine, uterus	Stomach, lymph nodes, liver, spleen, urinary bladder, intestine, uterus: multiple whitish fleshy nodules. Lymphadenomegaly.	CD3 (-), CD20 (-)		Adult (sow) (breeding female)
6	Adult (boar)	NA	M	Preputial papilloma	Prepucial (fibropapilloma) papilloma	Fibropapilloma	N/A	Prepuce	Prepuce: (1) Cauliflower shaped without an apparent peduncle, 1 cm diameter. (2) oval, 1.5 cm, irregularly shaped and solid.	NA		Adult (boar) (Breeding male)
7	Fattening	NA	M	Melanoma	Melanocytic melanoma	Melanoma, malignant	N/A	Skin	Skin: 3 cm blackish area with affection of the epidermis and subcutis.	NA		F (Female)
8	Fattening	NA	M	Melanoma	Malignant cutaneous melanoma with lymph nodes metastatses	Melanoma, malignant	N/A	Skin, lymph nodes (inguinal, iliac)	Skin: Dark brown to dark, prominent, ovoid, well-circumscribed, infiltrative at the base, and ulcerated cutaneous nodule, up to 5-6 cm. At cut section, it oozes clear liquid. Lymph nodes: diffuse dark discoloration with patchy whitish areas.	NA		M (Male)
9	Fattening	NA	M	Melanoma	Malignant cutaneous melanoma with lymph nodes metastatses	Melanoma, malignant	N/A	Skin (left hindlimb, abdominal area), lymph nodes	Skin: multiple nodular lesions, variable sized, dark brown to dark, ovoid, well-circumscribed, prominent, and ulcerated. Lymph node: dark-brown discoloration.	NA		(+) = Positive
10	Fattening	NA	M	Melanocytic melanoma	Malignant cutaneous melanoma with lymph nodes metastatses	Melanoma, malignant	N/A	Skin (right hindlimb), lymph nodes (inguinal, iliac)	Skin: pigmented nodule, 10-12 cm diameter, ulcerated. Lymph nodes: enlarged with multiple prominent nodules in the cortex.	NA		(-) = Negative
11	Fattening	NA	NA	Melanosis	Melanoma	Melanoma, malignant	N/A	Intervertebral muscle, transvers thoracic vetrebral apofisis	Intervertebral muscle, transvers thoracic vertebral apofisis: irregular, blackish, infiltrative, large area (up to 12 cm).	NA
12	Fattening	NA	M	Papilloma	Multiple cutaneous mastocytoma	Mast cell tumor	N/A	Skin	Skin: 4-5 cm diameter, prominent, light in colour, disseminated nodular lesion.	NA		Diffuse large B-cell Lymphoma, unspecified	DLBCL
13	Fattening	NA	NA	Osteosarcoma	NA	Osteosarcoma	N/A	Carpal Joint	NA	NA		Diffuse large B-cell Lymphoma - Centroblastic subtype	DLBCL-CB
14	Adult (sow)	Cross-breed	F	Neoplasia	Undifferentiated sarcoma	Unclassified (sarcoma)	N/A	Lung and pleura	Thoracic cavity: variable sized nodules, white, of medium consistence affecting the pleura and pulmonary parenchyma.	Vimentin (-), Citokeratin (-)		B-cell Small lymphocytic lymphoma	B-SLL
15	Adult (sow)	Cross-breed	F	Neoplasia	Most likely histiocytic sarcoma	Histiocytic Sarcoma	N/A	Liver, kidney, lymph nodes	Kidney and liver: multifocal whitish soft nodules.	NA		Peripheral T-cell Lymphomas, unspecified	PTCL
16	Adult (sow)	Cross-breed	F	Adrenal neoplasia	Malignant pheochromocytoma	Pheochromocytoma	N/A	Adrenal	Adrenal: firm and whitish appearance.	NA		Non-T non B	Null cell
17	Fattening	Cross-breed	NA	Mycobacteriosis or Tuberculosis	T-cell lymphoma	Multicentric lymphoma	PTCL	Liver, kidney, heart, intercostal muscles, lymph nodes	Kidney, liver, heart, intercostal muscles, lymph node: multiple variable sized nodules (0.5 to 3 mm diameter), solid and firm, whitish at cut section.	CD3 (+), CD79 (-), CD20 (-)		B-lymphoblastic leukemia	B-LBL
18	Adult (sow)	Cross-breed	F	Tuberculosis	Undetermined malignant neoplasm	Unclassified	N/A	Lung, Liver	Lung, liver: multiple 2-3 mm, confluent nodules, well-demarcated, non-encapsulated, firm but not mineralized.	Citokeratin (-), ZN (-)		Unclassified	UC
19	Piglet	NA	M	Neoplasia	Lymphosarcoma in the thymus with metastases to the lung pleura	Thymic lymphoma	UC	Pre-cardial mass (thymus), lung and pleura	Pre-cardial mass: very well-developed solid mass of whitish color, of about 12-14 x 6 x 7 cm	CD3 (+), CD20 (-)
20	Adult (sow)	Cross-breed	F	Ovarian carcinoma	Multicentric lymphoma	Multicentric lymphoma	DLBCL-CB	Liver, spleen, Urinary bladder, ovary	Liver, spleen, urinary bladder, ovary: multiple nodules, variable size (1 to 5 cm diameter).	CD3 (-), CD20 (+)
21	Adult (sow)	Cross-breed	F	Lymphoma	Multicentric lymphoma	Multicentric lymphoma	PTCL	Heart, tracheobronquial and submandibular lymph nodes	Pre-cardial mass: large mass that presents at cut section soft consistency, whitish color, with hemorrhagic areas and yellow marks. Lymph nodes: enlarged.	CD3 (+), CD79 (-), CD20 (-)
22	Fattening	Cross-breed	M	Lymphoma	Malignant round/poligonal cell neoplasia (most likely mesothelioma)	Unclassified (Likely mesothelioma)	N/A	Spleen, mesentery, peritoneum	Mesentery, peritoneum, spleen: multiple nodules, variable size (from 1 to 5 cm to 15 x 7 cm (observed in the spleen), of soft consistency and whitish discoloration.	CD3 (-), CD79 (-)
23	Adult (sow)	Cross-breed	F	Neoplasia	Multicentric lymphoma	Multicentric lymphoma	DLBCL-CB	Ovary, Kidney, Liver, Lymph node, Spleen, Urinary bladder	Ovary, Kidney, Liver, Lymph node, Spleen, Urine bladder: multifocal large white nodules with a necrotic center.	CD3 (-), CD79 (-), CD20 (+)
24	Adult (sow)	Cross-breed	F	Lymphoma	Multicentric lymphoma	Multicentric lymphoma (T-cell type)	DLBCL-CB	Kidney, Liver	Liver: hepatomegaly and multiple nodular lesions of 2 to 5 cm in diameter, white in color. Kidney: multiple variable sized (2mm - 2 cm) white or red nodular lesions.	CD3 (+) (5 %), CD20 (+) (95 %)
25	Fattening	Cross-breed	NA	Hydatidic cyst	Multicentric lymphoma	Hepatoma	N/A	Liver	Liver: focal whitish nodule, solid, 1.5 cm, intermediate consistency, finelly encapsulated.	NA
26	Adult (sow)	Cross-breed	F	Osteosarcoma	Osteochondroma	Osteochondromatosis	N/A	Rib	Rib: exophytic mass, hard, solid, irregular.	NA
27	Fattening	Cross-breed	M	Lymphoma	Multicentric lymphoma	Multicentric lymphoma	DLBCL	Liver, Kidney, Lymph nodes (mediastinic and tracheobronchial)	Liver, kidney: small (0.5-1 cm) multifocal white nodules, soft. Lymph nodes: enlarged.	CD3 (-), CD20 (+)
28	Piglet	Duroc	F	Melanoma	Melanocytic melanoma	Melanoma, malignant	N/A	Skin, diaphragm	Skin and diaphragm: dark nodules.	NA
29	Adult (sow)	Cross-breed	F	Adrenal neoplasia or Lymphoma	Malignant anaplastic neoplasia of mesenchymal cells (most likely liposarcoma)	Liposarcoma	N/A	Kidney	Kidney: two nodular areas about 2-3 cm composed by multiple miliar confluyent white nodules. At cut section soft, white, homogeneous, infiltrative. Mass: two irregular, multinodular, white nodules. At cut section, white homogeneous, slightly firm with granular yellow areas.	Sudan Red (+), CD3 (-), CD79 (-)
30	Adult (sow)	Cross-breed	F	Osteochondroma/Osteosarcoma	Osteochondromatosis	Osteochondromatosis	N/A	Rib	Rib: 4 prominent exophytic, cauliflower-shaped masses, ranging between 4 and 13 cm in diameter.	NA
31	Fattening	Cross-breed	M	Rule out Classical/African Swine fever	Malignant anaplastic round cell neoplasm (most likely multicentric lymphoma (no b, no t))	Multicentric lymphoma (no B, no T)	Null cell	Spleen, Lymph nodes, Kidney, Urinary bladder	Spleen, Lymph nodes, Kidney, Urine bladder: hemhorragic lesions. Multiple reddish nodular lesions.	CD3 (-), CD79 (-), CD20 (-), Toloudine Blue (-)
32	Fattening	Cross-breed	F	NA	Nephroblastoma	Nephroblastoma	N/A	Kidney	2 x 3 cm nodule, well-demarcated, white in color. At cut section, soft and homogeneously white.	NA
33	Adult (sow)	Cross-breed	F	NA	Most likely multicentric lymphoma	Multicentric lymphoma (no B, no T)	Null cell	Pleura, subcutaneous nodules	Multiple nodules, varible sized (1-5 cm), hard consistency, white, homogeneous at cut section.	CD3 (-), CD79 (-), CD20 (-), Toloudine Blue (-)
34	Adult (sow)	Cross-breed	F	Lymphoma/Ovary neoplasia	Lymphosarcoma	Multicentric lymphoma	DLBCL-CB	Ovary, lymph node	Ovary, lymph node: Multiple nodules (6 x 5 cm in the ovary), white, soft cosistency.	CD3 (+) (5 %), CD20 (+) (95 %)
35	Fattening	Cross-breed	F	NA	Multicentric lymphoma	Multicentric lymphoma	DLBCL	Kidney, liver, lymph nodes	Kidney, liver: nodular white and reddish lesions. Lymph nodes: whitish colour with red areas at cut section.	CD3 (-), CD20 (+)
36	Fattening	Cross-breed	NA	Lymphadenitis	Multicentric lymphoma	Multicentric lymphoma	B-SLL	Lymph nodes, liver	Liver: 1 cm nodule, white, intraparenquimatous, soft at cut section. Lymph nodes: white discoloration, homogeneous, soft at cut section.	CD3 (-), CD20 (+)
37	Fattening	Cross-breed	NA	Nephroblastoma	Nephroblastoma	Nephroblastoma	N/A	Kidney	Multinodular 50-60 cm whitish mass.	NA
38	Adult (sow)	Cross-breed	F	Lymphoma	Multicentric lymphoma afecting lymph nodes and subcutaneous tissue	Multicentric lymphoma	DLBCL-CB	Lymph nodes, subcutaneous mass	Lymph nodes: enlarged, soft and whitish discoloration at cut section; one presenting multiples 3 x 2 cm masses that effaces the tissue. Subcutaneos mass: multiple nodules, white and soft.	CD3 (-), CD20 (+)
39	Fattening	Cross-breed	M	Tuberculosis	Lymphosarcoma	Multicentric lymphoma	Null cell	Liver, lung, diaphragm, lymph node	Miliar whitish nodules.	CD3 (-), CD20 (-)
40	Fattening	Cross-breed	NA	Melanosis/Melanoma	Cutaneous melanoma	Melanoma, malignant	N/A	Muscle	Blakish nodule adjacent to the muscle, poorly consistent at cut section.	NA
41	Fattening	Cross-breed	M	Neoplasia with metastases	Splenic mastocytoma with gastric and intestinal serosa metastases	Mast cell tumor	N/A	Stomach, spleen, intestine	Spleen: enlarged with marble appearance. Stomach, intestine: multiple miliar white nodules.	Congo Red (-), Toloudine Blue (+), c-kit (+)
42	Fattening	Cross-breed	F	Tuberculosis/Lymphoma	Lymphosarcoma	Multicentric lymphoma	UC	Lung, liver, kidney, lymph node	NA	NA
43	Adult (sow)	Cross-breed	F	Ovary neoplasia with metastases	Papillary cystadenocarcinoma (most likely ovaric origin)	Papillar cystadenocarcinoma (most likely ovaric origin)	N/A	Kidney cranial mass, abdominal serosa, mesentery	Mesentery: multiple cystic lesions, 3-5 mm to 1 cm filled with clear liquid. Some of them white and solid at cut surface. Masses: whitish soft and homogeneous structures.	NA
44	Fattening	Cross-breed	NA	Parasitic	Muscular and cutaneous hemangiosarcoma	Hemangiosarcoma	N/A	Skin, muscle	Muscle: nodular whitish firm lesions, 0.5-1 cm diameter. Skin: nodular 0.5-1.5 cm diameter, dark red in color at cut section and well-demarcated.	NA
45	Adult (boar)	Cross-breed	M	Neoplasia	Lymphoma	Lymphoma, unclassified	DLBCL	Urine bladder, kidney, prostate	Urine bladder: mucosal thickening with white discoloration. Kidney: exophytic, irregular, firm, whitish proliferation affecting the cortex and parenchyma.	CD3 (-), CD20 (+)
46	Fattening	Cross-breed	F	Lymphoid neoplasia	Lymphoma	Multicentric lymphoma	UC	Omentum, diaphragm, lymph node	Omentum, diaphragm: multiple whitish, soft, 1-3 cm diameter nodules. Lymph node: fleshy, whitish.	CD3 (+) (90 %), CD20 (+) (10%*) *Variable, in some areas more abundant.
47	Fattening	Cross-breed	M	Medular aplasia	B-cell leukemia	B-cell (lymphoid) leukemia	B-LBL	Vertebra	Reddish discoloration with multifocal yellowish and soft areas.	CD3 (-), CD20 (+)
48	Fattening	Cross-breed	NA	Steatosis or lipoma	Intrathoracic liposarcoma	Liposarcoma	N/A	Liver	Multilobular, whitish, smooth mass attached to the liver capsule. Gelatinous aspect and soft consitence.	NA
49	Adult (sow)	Cross-breed	F	Lymphoma	Lymphoma	Lymphoma, unclassified	DLBCL	Peri-vertebral mass	Whitish, soft mass adjacent to the spinal column	CD3 (-), CD20 (+)
50	Fattening	Cross-breed	F	Parasitic cysts/Tuberculosis	Multicentric lymphoma	Multicentric lymphoma	Null cell	Liver, lymph nodes	Liver: multiple 0.3 to 0.5 m nodules. Lymph node: blackish discoloration	CD3 (-), CD20 (-)
51	Adult (sow)	NA	F	NA	Multicentric lymphoma	Multicentric lymphoma	DLBCL-CB	Kidney, liver, peritoneum	Liver: multifocal white nodules, intraparenquimatous. Kidney: multifocal prominent dark-red nodules. Peritoneum: thickening.	CD3 (-), CD20 (+)
52	Adult (sow)	Cross-breed	F	NA	Multicentric lymphoma	Multicentric lymphoma	DLBCL	Kidney, liver, diaphragm, uterus	All organs: multiple whitish nodules, variable in size, solid at cut section.	CD3 (+) (10 %), CD20 (+) (90 %)
53	Fattening	Cross-breed	M	NA	Multicentric lymphoma	Multicentric lymphoma	DLBCL	Liver, lymph nodes	Liver: multifocal whitish pin-point nodules. Lymph node: enlarged.	CD3 (-), CD20 (+)
54	Fattening	Cross-breed	NA	NA	Lymphoma	Multicentric lymphoma	DLBCL	Lymph nodes	Lymph node: multiple hemorrhagic areas.	CD3 (+)*, CD20 (+) *Small clusters, inflam.
55	Fattening	Cross-breed	M	Lyposarcoma or corneal tumor	Peripheral nerve sheath tumor (PNST)	Peripheral nerve sheath tumor	N/A	Kidney	Kidney: whitish tissue, homogeneous with intermediate consistency	S100 (+)
56	Fattening	Cross-breed	F	Carcinoma vs granuloma	Multicentric lymphoma	Multicentric lymphoma	PTCL	Kidney, spleen, liver	Kidney, spleen, liver: multifocal whitish nodules, firm and prominent.	CD3 (+), CD20 (-)
