# Supplementary material for: Neoplastic lesions in domestic pigs detected at slaughter: literature review and a 20-year review (1998–2018) of carcass inspection in Catalonia
Source: Porcine Health Manag. 2021 Apr 7;7:30. doi: 10.1186/s40813-021-00207-0 (PMC8025367; doi:10.1186/s40813-021-00207-0)
Supplement: Supplementary file 3 — Additional file 3 SESC-SDPV Lymphoma cases and classification following the current classification of lymphoid neoplasms for domestic animals adopted by the WHO. NA = Not Available; N/A = Not applicable; Piglet = 1.5 to 3 months; Fattening = 4 months to 1 year; Adult (sow) = Breeding female; Adult (boar) = Breeding male; F=Female; M = Male; LN = Lymph node; DLBCL = Diffuse large B-cell Lymphoma, unspecified; DLBCL-CB=Diffuse large B-cell Lymphoma - Centroblastic subtype; B-SLL = B-cell Small lymphocytic lymphoma; PTCL = Peripheral T-cell Lymphomas, unspecified; Null cell = Non-T non B; B-LBL = B-lymphoblastic leukemia; UC=Unclassified. [file 40813_2021_207_MOESM3_ESM.xlsx]

## Sheet: LYMPHOMA CLASSIFICATION
Case no.	Age group	Breed	Sex	Pattern	Nuclear size	Cytoplasm	Mitoses (average)	CD3	CD20	Phenotype	CLASSIFICATION	Nuclear evaluation	ORGANS
1	Adult (boar)	NA	M	Diffuse	1.5-2 / >2	scant	0 - 5 (<1)	0	1	B cell	DLBCL	not evaluable (poor preservation)	Liver, kidney		NA (Not Available)		CD3
2	Adult (boar)	NA	M	Diffuse	> 2	scant to moderate	0 - 5 (<1)	0	1	B cell	DLBCL-CB	40 % IB / 60 % CB	LN		Piglet (1.5 to 3 months)		Positive	1
4	Adult (boar)	NA	M	Diffuse	> 2	scant	0 - 5 (4.3)	0	1	B cell	DLBCL-CB	50 % IB / 50 % CB	Kidney, liver, ovary, spleen, LN		Fattening (4 months to 1 year)		Negative	0
5	Fattening	NA	F	Diffuse	1.5-2 / >2	scant	0 - 5 (3.8)	0	0	No T no B	Null cell	Not applicable	Stomach, LN, liver, spleen, urinary bladder, intestine, uterus		Adult (sow) (Breeding female)
17	Fattening	Cross-breed	NA	Diffuse	> 2	scant	0 - 5 to 6 -10 (5.2)	1	0	T cell	PTCL	Not applicable	Liver, kidney, heart, intercostal muscles, LN		Adult (boar) (Breeding male)		CD20
19	Piglet	NA	M	Diffuse	<1.5	scant	0 - 5 (3.2)	1	0	T cell	UC	Not applicable	Pre-cardial mass (thymus), lung and pleura		F (Female)		Positive	1
20	Adult (sow)	Cross-breed	F	Diffuse	1.5-2	scant	6 - 10 (9)	0	1	B cell	DLBCL-CB	20 % IB / 80 % CB	Liver, spleen, urinary bladder, ovary		M (Male)		Negative	0
21	Adult (sow)	Cross-breed	F	Diffuse	1.5-2	scant	0 - 5 (1.9)	1	0	T cell	PTCL	Not applicable	Heart, LN		LN = Lymph node
23	Adult (sow)	Cross-breed	F	Diffuse	> 2	scant	> 10 (12.2)	0	1	B cell	DLBCL-CB	40 % IB / 60 % CB	Ovary, kidney, liver, LN, spleen, urinary bladder				Nuclear size
24	Adult (sow)	Cross-breed	F	Diffuse	> 2	scant	0 - 5 (3.1)	1	1	T cell (5 %) / B cell (95%)	DLBCL-CB	50 % IB / 50 % CB	kidney, liver				<1.5 RBC	Small
27	Fattening	Cross-breed	M	Diffuse	> 2	scant	6 - 10 (7.1)	0	1	B cell	DLBCL	not evaluable (poor preservation)	Liver, kidney, LN				1.5-2 RBC	Intermediate
31	Fattening	Cross-breed	M	Diffuse	> 2	scant to moderate	6 -10 (6.6)	0	0	No T no B	Null cell	Not applicable	Spleen, LN, kidney, urinary bladder				>2 RBC	Large
33	Adult (sow)	Cross-breed	F	Diffuse	1.5-2	scant to moderate	0 - 5 to 6 -10 (5.7)	0	0	No T no B	Null cell	Not applicable	Pleura, subcutaneous nodules
34	Adult (sow)	Cross-breed	F	Diffuse	> 2	scant	0 - 5 (4.3)	1	1	T cell (5%) / B cell (95 %)	DLBCL-CB	50 % IB / 50 % CB	Ovary, LN				Mitoses average
35	Fattening	Cross-breed	F	Diffuse	1.5-2	scant	0 - 5 (4.2)	0	1	B cell	DLBCL	not evaluable (poor preservation)	Kidney, liver, LN				0 - 5	Low grade
36	Fattening	Cross-breed	NA	Diffuse	< 1.5	scant	0 - 5 (0.8)	0	1	B cell	B-SLL	Not applicable	LN, liver				06 - 10	Medium grade
38	Adult (sow)	Cross-breed	F	Diffuse	> 2	scant	0 - 5 to 6 -10 (5.7)	0	1	B cell	DLBCL-CB	30 % IB / 70 % CB	LN, subcutaneous mass				>10	High grade
39	Fattening	Cross-breed	M	Diffuse	> 2	moderate	6 - 10 (7.5)	0	0	No T no B	Null cell	Not applicable	Liver, lung, diaphragm, LN
42	Fattening	Cross-breed	F	Diffuse	1.5-2	moderate	0-1 (<1)	NA	NA	NA	UC	not evaluable (poor preservation)	Lung, liver, kidney, LN		Diffuse large B-cell Lymphoma, unspecified	DLBCL	8
45	Adult (boar)	Cross-breed	M	Diffuse	1.5-2	scant	0 - 5 (3.6)	0	1	B cell	DLBCL	not evaluable (poor preservation)	Urinary bladder, kidney, prostate		Diffuse large B-cell Lymphoma - Centroblastic subtype	DLBCL-CB	8
46	Fattening	Cross-breed	F	Diffuse	< 1.5 / > 2	scant	0 - 5 (1.9)	1	1	T cell (90 %) / B cell (10%*) *variable, more abundant in some areas	UC	Not applicable	Omentum, diaphragm, LN		B-cell Small lymphocytic lymphoma	B-SLL	1
47	Fattening	Cross-breed	M	Diffuse	1.5-2 / >2	scant	0 - 5 (<1)	0	1	B cell	B-LBL	not evaluable (poor preservation)	Vertebra (bone marrow)		Peripheral T-cell Lymphomas, unspecified	PTCL	3
49	Adult (sow)	Cross-breed	F	Diffuse	1.5-2	scant	0 - 5 (<1)	0	1	B cell	DLBCL	not evaluable (poor preservation)	Peri-vertebal mass		Non-T non B	Null cell	5
50	Fattening	Cross-breed	F	Diffuse	1.5-2	scant	0 - 5 (<1)	0	0	No T no B	Null cell	Not applicable	Liver, LN		B-lymphoblastic leukemia	B-LBL	1
51	Adult (sow)	NA	F	Diffuse	1.5-2 / >2	scant	6 - 10 (7.6)	0	1	B cell	DLBCL-CB	20 % IB / 80 % CB	Kidney, liver, peritoneum		Unclassified	UC	3
52	Adult (sow)	Cross-breed	F	Diffuse	1.5-2	scant	0 - 5 (3.3)	1	1	T cell (10%) / B cell (90%)	DLBCL	not evaluable (poor preservation)	Kidney, liver, diaphragm, uterus			TOT	29
53	Fattening	Cross-breed	M	Diffuse	> 2	scant	not evaluable	0	1	B cell	DLBCL	not evaluable (poor preservation)	Liver, LN
54	Fattening	Cross-breed	NA	Diffuse	1.5-2	scant	0 - 5 (2.9)	1	1	T cell (small clusters) / B cell	DLBCL	50 % IB / 50 % CB	LN
56	Fattening	Cross-breed	F	Diffuse	1.5-2	moderate	0-5 (2,3)	1	0	T cell	PTCL	Not applicable	Kidney, spleen, liver
